# Supplementary material for: Molecular Epidemiological Characterization of Staphylococcus argenteus Clinical Isolates in Japan: Identification of Three Clones (ST1223, ST2198, and ST2550) and a Novel Staphylocoagulase Genotype XV
Source: Microorganisms. 2019 Sep 24;7(10):389. doi: 10.3390/microorganisms7100389 (PMC6843175; doi:10.3390/microorganisms7100389)
Supplement: Supplementary file 1 [file microorganisms-07-00389-s001.zip]

Archive with 4 entries (4 files):
- Supplementary materials R1/Supple Fig-S2.docx
- Supplementary materials R1/Supple Fig-S3.docx
- Supplementary materials R1/TableS1-4 R1b.docx
- Supplementary materials R1/Supple Fig-S1-R1a.pptx
